# Supplementary material for: A Human Trafficking Educational Program and Point-of-Care Reference Tool for Pediatric Residents
Source: MedEdPORTAL. 2021 Sep 13;17:11179. doi: 10.15766/mep_2374-8265.11179 (PMC8435556; doi:10.15766/mep_2374-8265.11179)
Supplement: Supplementary file 1 — Preceptor Guide.docxPediatric Human Trafficking Presentation.pptxAlgorithm Card Editable.pptxAlgorithm Card.pdfPre- and Postsession Knowledge Assessment.docxKnowledge Assessment with Answers.docx [file mep_2374-8265.11179-s001.zip]

Archive with 7 entries (7 files):
- A. Preceptor Guide.docx
- B. Pediatric Human Trafficking Presentation.pptx
- C. Algorithm Card Editable.pptx
- D. Algorithm Card.pdf
- F. Knowledge Assessment with Answers.docx
- E. Pre- and Postsession Knowledge Assessment.docx
- Educational_Summary_Report_11179.pdf
